# Supplementary material for: Handling, Reproducing and Cryopreserving Five European Sea Urchins (Echinodermata, Klein, 1778) for Biodiversity Conservation Purposes
Source: Animals (Basel). 2022 Nov 16;12(22):3161. doi: 10.3390/ani12223161 (PMC9686528; doi:10.3390/ani12223161)
Supplement: Supplementary file 1 [file animals-12-03161-s001.zip]

Archive with 1 entries (1 files):
- animals-1974580-supplementary.pdf
